# Supplementary material for: Molecular evaluation of orphan Afghan common wheat (Triticum aestivum L.) landraces collected by Dr. Kihara using single nucleotide polymorphic markers
Source: BMC Plant Biol. 2014 Nov 29;14:320. doi: 10.1186/s12870-014-0320-5 (PMC4255927; doi:10.1186/s12870-014-0320-5)
Supplement: Additional file 2: — Dendrograms for each clade of the landrace germplasm. [file 12870_2014_320_MOESM2_ESM.zip]

Archive with 14 entries (14 files):
- Slide1.TIF
- Slide2.TIF
- Slide3.TIF
- Slide4.TIF
- Slide5.TIF
- Slide6.TIF
- Slide7.TIF
- Slide8.TIF
- Slide9.TIF
- Slide10.TIF
- Slide11.TIF
- Slide12.TIF
- Slide13.TIF
- Slide14.TIF
